# Supplementary material for: Polymorphic Forms of Valinomycin Investigated by NMR Crystallography
Source: Int J Mol Sci. 2020 Jul 11;21(14):4907. doi: 10.3390/ijms21144907 (PMC7404035; doi:10.3390/ijms21144907)
Supplement: Supplementary file 1 [file ijms-21-04907-s001.zip]

Archive with 6 entries (5 files):
- supplementary_files/
- supplementary_files/MONOCLINIC.PDB
- supplementary_files/PROPELLER.PDB
- supplementary_files/SI.pdf
- supplementary_files/SYMMETRIC.PDB
- supplementary_files/TRICLINIC.PDB
