# Supplementary material for: Polymorphic Forms of Valinomycin Investigated by NMR Crystallography
Source: Int J Mol Sci. 2020 Jul 11;21(14):4907. doi: 10.3390/ijms21144907 (PMC7404035; doi:10.3390/ijms21144907)
Supplement: Supplementary file 1 [file ijms-21-04907-s001.zip › supplementary_files/MONOCLINIC.PDB]

HEADER    Supp. Info to Int. J. Mol. Sci. 2020 valinomycin paper
COMPND    the monoclinic form after the PW-PBE optimization
AUTHOR    Czernek & Brus
ATOM      1  O1  MOL     2       5.424   2.193   7.996  1.00  0.00 
ATOM      2  O2  MOL     2       6.532   4.158   8.303  1.00  0.00 
ATOM      3  O3  MOL     2       8.663   5.120   5.586  1.00  0.00 
ATOM      4  O4  MOL     2       6.430   7.021   3.899  1.00  0.00 
ATOM      5  O5  MOL     2       8.528   7.906   4.072  1.00  0.00 
ATOM      6  O6  MOL     2       9.694   6.785   0.855  1.00  0.00 
ATOM      7  O7  MOL     2       8.021   3.643   1.703  1.00  0.00 
ATOM      8  O8  MOL     2       9.691   3.630   0.160  1.00  0.00 
ATOM      9  O9  MOL     2       7.047   3.750  -2.307  1.00  0.00 
ATOM     10  O10 MOL     2       6.445   7.965   0.241  1.00  0.00 
ATOM     11  O11 MOL     2       5.494   5.919  -0.006  1.00  0.00 
ATOM     12  O12 MOL     2       3.112   4.862   2.425  1.00  0.00 
ATOM     13  O13 MOL     2       5.479   2.923   4.366  1.00  0.00 
ATOM     14  O14 MOL     2       3.342   2.151   4.151  1.00  0.00 
ATOM     15  O15 MOL     2       2.282   3.397   7.358  1.00  0.00 
ATOM     16  O16 MOL     2       3.849   6.513   6.409  1.00  0.00 
ATOM     17  O17 MOL     2       2.179   6.500   7.952  1.00  0.00 
ATOM     18  O18 MOL     2       4.969   6.530  10.264  1.00  0.00 
ATOM     19  N1  MOL     2       3.855   4.779   9.288  1.00  0.00 
ATOM     20  N2  MOL     2       7.031   6.231   6.700  1.00  0.00 
ATOM     21  N3  MOL     2       9.628   5.743   2.874  1.00  0.00 
ATOM     22  N4  MOL     2       8.091   5.429  -1.151  1.00  0.00 
ATOM     23  N5  MOL     2       4.947   3.819   1.592  1.00  0.00 
ATOM     24  N6  MOL     2       2.272   4.329   5.291  1.00  0.00 
ATOM     25  C1  MOL     2       4.733   3.722   9.790  1.00  0.00 
ATOM     26  C2  MOL     2       3.927   2.599  10.473  1.00  0.00 
ATOM     27  C3  MOL     2       4.833   1.460  10.953  1.00  0.00 
ATOM     28  C4  MOL     2       3.127   3.173  11.649  1.00  0.00 
ATOM     29  C5  MOL     2       5.579   3.233   8.605  1.00  0.00 
ATOM     30  C6  MOL     2       7.466   3.854   7.230  1.00  0.00 
ATOM     31  C7  MOL     2       8.791   3.312   7.809  1.00  0.00 
ATOM     32  C8  MOL     2       8.619   1.962   8.506  1.00  0.00 
ATOM     33  C9  MOL     2       9.452   4.323   8.747  1.00  0.00 
ATOM     34  C10 MOL     2       7.747   5.126   6.427  1.00  0.00 
ATOM     35  C11 MOL     2       7.391   7.504   6.097  1.00  0.00 
ATOM     36  C12 MOL     2       6.486   8.655   6.589  1.00  0.00 
ATOM     37  C13 MOL     2       6.808   9.951   5.840  1.00  0.00 
ATOM     38  C14 MOL     2       6.637   8.852   8.099  1.00  0.00 
ATOM     39  C15 MOL     2       7.358   7.414   4.571  1.00  0.00 
ATOM     40  C16 MOL     2       8.653   7.999   2.636  1.00  0.00 
ATOM     41  C17 MOL     2       9.353   9.305   2.308  1.00  0.00 
ATOM     42  C18 MOL     2       9.382   6.787   2.060  1.00  0.00 
ATOM     43  C19 MOL     2      10.205   4.525   2.318  1.00  0.00 
ATOM     44  C20 MOL     2      10.651   3.562   3.436  1.00  0.00 
ATOM     45  C21 MOL     2      11.677   4.238   4.350  1.00  0.00 
ATOM     46  C22 MOL     2      11.225   2.275   2.842  1.00  0.00 
ATOM     47  C23 MOL     2       9.172   3.879   1.385  1.00  0.00 
ATOM     48  C24 MOL     2       8.782   3.072  -0.830  1.00  0.00 
ATOM     49  C25 MOL     2       9.592   2.256  -1.844  1.00  0.00 
ATOM     50  C26 MOL     2      10.092   0.952  -1.225  1.00  0.00 
ATOM     51  C27 MOL     2      10.734   3.058  -2.466  1.00  0.00 
ATOM     52  C28 MOL     2       7.901   4.138  -1.502  1.00  0.00 
ATOM     53  C29 MOL     2       7.192   6.501  -1.579  1.00  0.00 
ATOM     54  C30 MOL     2       7.955   7.687  -2.202  1.00  0.00 
ATOM     55  C31 MOL     2       8.781   7.206  -3.397  1.00  0.00 
ATOM     56  C32 MOL     2       7.004   8.804  -2.648  1.00  0.00 
ATOM     57  C33 MOL     2       6.354   6.909  -0.358  1.00  0.00 
ATOM     58  C34 MOL     2       4.582   6.213   1.094  1.00  0.00 
ATOM     59  C35 MOL     2       3.379   6.985   0.570  1.00  0.00 
ATOM     60  C36 MOL     2       4.159   4.900   1.757  1.00  0.00 
ATOM     61  C37 MOL     2       4.531   2.540   2.145  1.00  0.00 
ATOM     62  C38 MOL     2       5.403   1.373   1.639  1.00  0.00 
ATOM     63  C39 MOL     2       4.921   0.049   2.241  1.00  0.00 
ATOM     64  C40 MOL     2       5.386   1.294   0.113  1.00  0.00 
ATOM     65  C41 MOL     2       4.542   2.585   3.675  1.00  0.00 
ATOM     66  C42 MOL     2       3.185   2.055   5.587  1.00  0.00 
ATOM     67  C43 MOL     2       2.344   0.791   5.853  1.00  0.00 
ATOM     68  C44 MOL     2       2.425   0.332   7.310  1.00  0.00 
ATOM     69  C45 MOL     2       0.903   0.986   5.385  1.00  0.00 
ATOM     70  C46 MOL     2       2.544   3.323   6.142  1.00  0.00 
ATOM     71  C47 MOL     2       1.686   5.563   5.799  1.00  0.00 
ATOM     72  C48 MOL     2       1.264   6.464   4.621  1.00  0.00 
ATOM     73  C49 MOL     2       0.190   5.778   3.770  1.00  0.00 
ATOM     74  C50 MOL     2       0.770   7.820   5.114  1.00  0.00 
ATOM     75  C51 MOL     2       2.705   6.248   6.725  1.00  0.00 
ATOM     76  C52 MOL     2       3.073   7.093   8.936  1.00  0.00 
ATOM     77  C53 MOL     2       2.218   7.715  10.028  1.00  0.00 
ATOM     78  C54 MOL     2       4.063   6.086   9.548  1.00  0.00 
ATOM     79  H79 MOL     2       3.109   4.485   8.644  1.00  0.00 
ATOM     80  H80 MOL     2       6.218   6.168   7.307  1.00  0.00 
ATOM     81  H81 MOL     2       9.251   5.711   3.830  1.00  0.00 
ATOM     82  H82 MOL     2       8.824   5.688  -0.479  1.00  0.00 
ATOM     83  H83 MOL     2       5.888   3.918   1.213  1.00  0.00 
ATOM     84  H84 MOL     2       2.579   4.300   4.312  1.00  0.00 
ATOM     85  H85 MOL     2       5.418   4.187  10.515  1.00  0.00 
ATOM     86  H86 MOL     2       3.223   2.199   9.724  1.00  0.00 
ATOM     87  H87 MOL     2       5.335   0.957  10.119  1.00  0.00 
ATOM     88  H88 MOL     2       4.237   0.706  11.486  1.00  0.00 
ATOM     89  H89 MOL     2       5.600   1.838  11.643  1.00  0.00 
ATOM     90  H90 MOL     2       2.531   2.380  12.123  1.00  0.00 
ATOM     91  H91 MOL     2       2.437   3.967  11.333  1.00  0.00 
ATOM     92  H92 MOL     2       3.802   3.590  12.412  1.00  0.00 
ATOM     93  H93 MOL     2       7.004   3.118   6.554  1.00  0.00 
ATOM     94  H94 MOL     2       9.433   3.174   6.925  1.00  0.00 
ATOM     95  H95 MOL     2       9.602   1.579   8.815  1.00  0.00 
ATOM     96  H96 MOL     2       8.145   1.220   7.852  1.00  0.00 
ATOM     97  H97 MOL     2       8.005   2.054   9.414  1.00  0.00 
ATOM     98  H98 MOL     2       9.632   5.287   8.253  1.00  0.00 
ATOM     99  H99 MOL     2      10.419   3.940   9.097  1.00  0.00 
ATOM    100  H10 MOL     2       8.824   4.502   9.630  1.00  0.00 
ATOM    101  H10 MOL     2       8.432   7.734   6.375  1.00  0.00 
ATOM    102  H10 MOL     2       5.448   8.363   6.362  1.00  0.00 
ATOM    103  H10 MOL     2       6.575   9.881   4.769  1.00  0.00 
ATOM    104  H10 MOL     2       7.873  10.210   5.930  1.00  0.00 
ATOM    105  H10 MOL     2       6.228  10.785   6.256  1.00  0.00 
ATOM    106  H10 MOL     2       7.680   9.095   8.360  1.00  0.00 
ATOM    107  H10 MOL     2       6.344   7.971   8.685  1.00  0.00 
ATOM    108  H10 MOL     2       6.013   9.693   8.432  1.00  0.00 
ATOM    109  H10 MOL     2       7.647   7.979   2.189  1.00  0.00 
ATOM    110  H11 MOL     2       9.528   9.361   1.228  1.00  0.00 
ATOM    111  H11 MOL     2      10.316   9.377   2.829  1.00  0.00 
ATOM    112  H11 MOL     2       8.726  10.153   2.612  1.00  0.00 
ATOM    113  H11 MOL     2      11.075   4.804   1.703  1.00  0.00 
ATOM    114  H11 MOL     2       9.755   3.318   4.030  1.00  0.00 
ATOM    115  H11 MOL     2      12.558   4.563   3.775  1.00  0.00 
ATOM    116  H11 MOL     2      12.023   3.534   5.119  1.00  0.00 
ATOM    117  H11 MOL     2      11.261   5.113   4.863  1.00  0.00 
ATOM    118  H11 MOL     2      10.499   1.740   2.215  1.00  0.00 
ATOM    119  H11 MOL     2      11.533   1.592   3.645  1.00  0.00 
ATOM    120  H12 MOL     2      12.112   2.485   2.223  1.00  0.00 
ATOM    121  H12 MOL     2       8.076   2.410  -0.307  1.00  0.00 
ATOM    122  H12 MOL     2       8.862   2.008  -2.632  1.00  0.00 
ATOM    123  H12 MOL     2      10.637   0.363  -1.973  1.00  0.00 
ATOM    124  H12 MOL     2       9.261   0.338  -0.850  1.00  0.00 
ATOM    125  H12 MOL     2      10.783   1.145  -0.391  1.00  0.00 
ATOM    126  H12 MOL     2      10.374   3.992  -2.919  1.00  0.00 
ATOM    127  H12 MOL     2      11.238   2.476  -3.248  1.00  0.00 
ATOM    128  H12 MOL     2      11.486   3.316  -1.710  1.00  0.00 
ATOM    129  H12 MOL     2       6.507   6.065  -2.324  1.00  0.00 
ATOM    130  H13 MOL     2       8.636   8.081  -1.430  1.00  0.00 
ATOM    131  H13 MOL     2       8.125   6.813  -4.187  1.00  0.00 
ATOM    132  H13 MOL     2       9.493   6.418  -3.120  1.00  0.00 
ATOM    133  H13 MOL     2       9.355   8.043  -3.820  1.00  0.00 
ATOM    134  H13 MOL     2       6.281   8.427  -3.384  1.00  0.00 
ATOM    135  H13 MOL     2       7.578   9.615  -3.119  1.00  0.00 
ATOM    136  H13 MOL     2       6.449   9.234  -1.807  1.00  0.00 
ATOM    137  H13 MOL     2       5.126   6.800   1.850  1.00  0.00 
ATOM    138  H13 MOL     2       2.877   6.420  -0.227  1.00  0.00 
ATOM    139  H13 MOL     2       3.699   7.957   0.178  1.00  0.00 
ATOM    140  H14 MOL     2       2.663   7.146   1.384  1.00  0.00 
ATOM    141  H14 MOL     2       3.489   2.367   1.834  1.00  0.00 
ATOM    142  H14 MOL     2       6.433   1.569   1.982  1.00  0.00 
ATOM    143  H14 MOL     2       5.521  -0.785   1.857  1.00  0.00 
ATOM    144  H14 MOL     2       3.872  -0.142   1.965  1.00  0.00 
ATOM    145  H14 MOL     2       4.983   0.037   3.337  1.00  0.00 
ATOM    146  H14 MOL     2       6.029   0.470  -0.225  1.00  0.00 
ATOM    147  H14 MOL     2       5.731   2.215  -0.374  1.00  0.00 
ATOM    148  H14 MOL     2       4.369   1.090  -0.255  1.00  0.00 
ATOM    149  H14 MOL     2       4.176   1.971   6.056  1.00  0.00 
ATOM    150  H15 MOL     2       2.817   0.016   5.227  1.00  0.00 
ATOM    151  H15 MOL     2       3.465   0.200   7.634  1.00  0.00 
ATOM    152  H15 MOL     2       1.897  -0.625   7.426  1.00  0.00 
ATOM    153  H15 MOL     2       1.962   1.065   7.980  1.00  0.00 
ATOM    154  H15 MOL     2       0.312   0.074   5.525  1.00  0.00 
ATOM    155  H15 MOL     2       0.864   1.261   4.322  1.00  0.00 
ATOM    156  H15 MOL     2       0.409   1.778   5.963  1.00  0.00 
ATOM    157  H15 MOL     2       0.806   5.309   6.410  1.00  0.00 
ATOM    158  H15 MOL     2       2.162   6.614   4.001  1.00  0.00 
ATOM    159  H15 MOL     2       0.524   4.813   3.370  1.00  0.00 
ATOM    160  H16 MOL     2      -0.071   6.415   2.914  1.00  0.00 
ATOM    161  H16 MOL     2      -0.727   5.618   4.357  1.00  0.00 
ATOM    162  H16 MOL     2      -0.109   7.725   5.769  1.00  0.00 
ATOM    163  H16 MOL     2       0.479   8.446   4.259  1.00  0.00 
ATOM    164  H16 MOL     2       1.550   8.361   5.665  1.00  0.00 
ATOM    165  H16 MOL     2       3.684   7.858   8.437  1.00  0.00 
ATOM    166  H16 MOL     2       1.596   6.956  10.521  1.00  0.00 
ATOM    167  H16 MOL     2       1.564   8.492   9.616  1.00  0.00 
ATOM    168  H16 MOL     2       2.878   8.169  10.777  1.00  0.00 
CONECT    1   29
CONECT    2   29   30
CONECT    3   34
CONECT    4   39
CONECT    5   39   40
CONECT    6   42
CONECT    7   47
CONECT    8   47   48
CONECT    9   52
CONECT   10   57
CONECT   11   57   58
CONECT   12   60
CONECT   13   65
CONECT   14   65   66
CONECT   15   70
CONECT   16   75
CONECT   17   75   76
CONECT   18   78
CONECT   19   25   78   79
CONECT   20   34   35   80
CONECT   21   42   43   81
CONECT   22   52   53   82
CONECT   23   60   61   83
CONECT   24   70   71   84
CONECT   25   19   26   29   85
CONECT   26   25   27   28   86
CONECT   27   26   87   88   89
CONECT   28   26   90   91   92
CONECT   29    1    2   25
CONECT   30    2   31   34   93
CONECT   31   30   32   33   94
CONECT   32   31   95   96   97
CONECT   33   31   98   99  100
CONECT   34    3   20   30
CONECT   35   20   36   39  101
CONECT   36   35   37   38  102
CONECT   37   36  103  104  105
CONECT   38   36  106  107  108
CONECT   39    4    5   35
CONECT   40    5   41   42  109
CONECT   41   40  110  111  112
CONECT   42    6   21   40
CONECT   43   21   44   47  113
CONECT   44   43   45   46  114
CONECT   45   44  115  116  117
CONECT   46   44  118  119  120
CONECT   47    7    8   43
CONECT   48    8   49   52  121
CONECT   49   48   50   51  122
CONECT   50   49  123  124  125
CONECT   51   49  126  127  128
CONECT   52    9   22   48
CONECT   53   22   54   57  129
CONECT   54   53   55   56  130
CONECT   55   54  131  132  133
CONECT   56   54  134  135  136
CONECT   57   10   11   53
CONECT   58   11   59   60  137
CONECT   59   58  138  139  140
CONECT   60   12   23   58
CONECT   61   23   62   65  141
CONECT   62   61   63   64  142
CONECT   63   62  143  144  145
CONECT   64   62  146  147  148
CONECT   65   13   14   61
CONECT   66   14   67   70  149
CONECT   67   66   68   69  150
CONECT   68   67  151  152  153
CONECT   69   67  154  155  156
CONECT   70   15   24   66
CONECT   71   24   72   75  157
CONECT   72   71   73   74  158
CONECT   73   72  159  160  161
CONECT   74   72  162  163  164
CONECT   75   16   17   71
CONECT   76   17   77   78  165
CONECT   77   76  166  167  168
CONECT   78   18   19   76
CONECT   79   19
CONECT   80   20
CONECT   81   21
CONECT   82   22
CONECT   83   23
CONECT   84   24
CONECT   85   25
CONECT   86   26
CONECT   87   27
CONECT   88   27
CONECT   89   27
CONECT   90   28
CONECT   91   28
CONECT   92   28
CONECT   93   30
CONECT   94   31
CONECT   95   32
CONECT   96   32
CONECT   97   32
CONECT   98   33
CONECT   99   33
CONECT  100   33
CONECT  101   35
CONECT  102   36
CONECT  103   37
CONECT  104   37
CONECT  105   37
CONECT  106   38
CONECT  107   38
CONECT  108   38
CONECT  109   40
CONECT  110   41
CONECT  111   41
CONECT  112   41
CONECT  113   43
CONECT  114   44
CONECT  115   45
CONECT  116   45
CONECT  117   45
CONECT  118   46
CONECT  119   46
CONECT  120   46
CONECT  121   48
CONECT  122   49
CONECT  123   50
CONECT  124   50
CONECT  125   50
CONECT  126   51
CONECT  127   51
CONECT  128   51
CONECT  129   53
CONECT  130   54
CONECT  131   55
CONECT  132   55
CONECT  133   55
CONECT  134   56
CONECT  135   56
CONECT  136   56
CONECT  137   58
CONECT  138   59
CONECT  139   59
CONECT  140   59
CONECT  141   61
CONECT  142   62
CONECT  143   63
CONECT  144   63
CONECT  145   63
CONECT  146   64
CONECT  147   64
CONECT  148   64
CONECT  149   66
CONECT  150   67
CONECT  151   68
CONECT  152   68
CONECT  153   68
CONECT  154   69
CONECT  155   69
CONECT  156   69
CONECT  157   71
CONECT  158   72
CONECT  159   73
CONECT  160   73
CONECT  161   73
CONECT  162   74
CONECT  163   74
CONECT  164   74
CONECT  165   76
CONECT  166   77
CONECT  167   77
CONECT  168   77
MASTER        0    0    0    0    0    0    0    0  168    0  168    0
END
