# Supplementary material for: Polymorphic Forms of Valinomycin Investigated by NMR Crystallography
Source: Int J Mol Sci. 2020 Jul 11;21(14):4907. doi: 10.3390/ijms21144907 (PMC7404035; doi:10.3390/ijms21144907)
Supplement: Supplementary file 1 [file ijms-21-04907-s001.zip › supplementary_files/PROPELLER.PDB]

HEADER    Supp. Info to Int. J. Mol. Sci. 2020 valinomycin paper
COMPND    the 'propeller' form after the PW-PBE optimization
AUTHOR    Czernek & Brus
ATOM      1  N1  MOL     2       9.918  22.993  20.497  1.00  0.00 
ATOM      2  C7  MOL     2       9.963  21.689  21.144  1.00  0.00 
ATOM      3  C8  MOL     2       9.367  20.637  20.196  1.00  0.00 
ATOM      4  O4  MOL     2       8.196  20.571  19.883  1.00  0.00 
ATOM      5  C9  MOL     2       9.212  21.742  22.489  1.00  0.00 
ATOM      6  C10 MOL     2       9.070  20.346  23.105  1.00  0.00 
ATOM      7  C11 MOL     2       9.909  22.703  23.458  1.00  0.00 
ATOM      8  O5  MOL     2      10.347  19.815  19.752  1.00  0.00 
ATOM      9  C12 MOL     2       9.983  18.765  18.815  1.00  0.00 
ATOM     10  C13 MOL     2      10.427  19.107  17.388  1.00  0.00 
ATOM     11  O6  MOL     2      10.177  18.302  16.482  1.00  0.00 
ATOM     12  C14 MOL     2      10.567  17.433  19.316  1.00  0.00 
ATOM     13  C15 MOL     2      12.087  17.479  19.499  1.00  0.00 
ATOM     14  C16 MOL     2       9.855  16.988  20.597  1.00  0.00 
ATOM     15  N2  MOL     2      11.067  20.289  17.193  1.00  0.00 
ATOM     16  C17 MOL     2      11.524  20.655  15.870  1.00  0.00 
ATOM     17  C18 MOL     2      10.975  22.016  15.459  1.00  0.00 
ATOM     18  O7  MOL     2      10.321  22.769  16.145  1.00  0.00 
ATOM     19  C19 MOL     2      13.078  20.607  15.701  1.00  0.00 
ATOM     20  C20 MOL     2      13.650  19.306  16.271  1.00  0.00 
ATOM     21  C21 MOL     2      13.779  21.826  16.301  1.00  0.00 
ATOM     22  O8  MOL     2      11.363  22.302  14.174  1.00  0.00 
ATOM     23  C22 MOL     2      11.101  23.656  13.709  1.00  0.00 
ATOM     24  C23 MOL     2      10.761  23.616  12.225  1.00  0.00 
ATOM     25  O9  MOL     2      10.818  24.648  11.545  1.00  0.00 
ATOM     26  C24 MOL     2      12.282  24.571  13.990  1.00  0.00 
ATOM     27  N3  MOL     2      10.365  22.427  11.714  1.00  0.00 
ATOM     28  C25 MOL     2       9.848  22.331  10.354  1.00  0.00 
ATOM     29  C26 MOL     2       8.449  22.967  10.315  1.00  0.00 
ATOM     30  O10 MOL     2       7.488  22.569  10.944  1.00  0.00 
ATOM     31  C27 MOL     2       9.869  20.869   9.864  1.00  0.00 
ATOM     32  C28 MOL     2       9.096  20.699   8.555  1.00  0.00 
ATOM     33  C29 MOL     2      11.317  20.397   9.698  1.00  0.00 
ATOM     34  O11 MOL     2       8.463  24.052   9.511  1.00  0.00 
ATOM     35  C30 MOL     2       7.243  24.835   9.380  1.00  0.00 
ATOM     36  C31 MOL     2       7.287  26.115  10.232  1.00  0.00 
ATOM     37  O12 MOL     2       6.331  26.891  10.154  1.00  0.00 
ATOM     38  C32 MOL     2       7.019  25.143   7.891  1.00  0.00 
ATOM     39  C33 MOL     2       6.662  23.876   7.108  1.00  0.00 
ATOM     40  C34 MOL     2       8.203  25.893   7.276  1.00  0.00 
ATOM     41  N4  MOL     2       8.362  26.315  11.040  1.00  0.00 
ATOM     42  C35 MOL     2       8.396  27.459  11.933  1.00  0.00 
ATOM     43  C36 MOL     2       8.542  27.017  13.382  1.00  0.00 
ATOM     44  O13 MOL     2       8.816  25.906  13.784  1.00  0.00 
ATOM     45  C37 MOL     2       9.480  28.532  11.591  1.00  0.00 
ATOM     46  C38 MOL     2      10.910  28.100  11.924  1.00  0.00 
ATOM     47  C39 MOL     2       9.347  28.947  10.130  1.00  0.00 
ATOM     48  O14 MOL     2       8.348  28.096  14.198  1.00  0.00 
ATOM     49  C40 MOL     2       8.657  27.938  15.611  1.00  0.00 
ATOM     50  C41 MOL     2       7.604  28.714  16.407  1.00  0.00 
ATOM     51  O15 MOL     2       7.866  29.262  17.485  1.00  0.00 
ATOM     52  C42 MOL     2      10.078  28.391  15.893  1.00  0.00 
ATOM     53  N5  MOL     2       6.357  28.701  15.879  1.00  0.00 
ATOM     54  C43 MOL     2       5.227  29.257  16.603  1.00  0.00 
ATOM     55  C44 MOL     2       4.895  28.369  17.808  1.00  0.00 
ATOM     56  O16 MOL     2       4.604  27.194  17.744  1.00  0.00 
ATOM     57  C45 MOL     2       3.998  29.421  15.689  1.00  0.00 
ATOM     58  C46 MOL     2       4.261  30.468  14.604  1.00  0.00 
ATOM     59  C47 MOL     2       2.754  29.776  16.509  1.00  0.00 
ATOM     60  O17 MOL     2       4.968  29.093  18.953  1.00  0.00 
ATOM     61  C48 MOL     2       4.638  28.403  20.190  1.00  0.00 
ATOM     62  C49 MOL     2       5.866  27.720  20.806  1.00  0.00 
ATOM     63  O18 MOL     2       5.727  27.054  21.835  1.00  0.00 
ATOM     64  C50 MOL     2       3.982  29.411  21.149  1.00  0.00 
ATOM     65  C51 MOL     2       4.958  30.482  21.644  1.00  0.00 
ATOM     66  C52 MOL     2       2.726  30.029  20.527  1.00  0.00 
ATOM     67  N6  MOL     2       7.059  27.896  20.175  1.00  0.00 
ATOM     68  C53 MOL     2       8.223  27.151  20.606  1.00  0.00 
ATOM     69  C54 MOL     2       8.752  26.308  19.446  1.00  0.00 
ATOM     70  O19 MOL     2       8.309  26.296  18.319  1.00  0.00 
ATOM     71  C55 MOL     2       9.335  28.024  21.259  1.00  0.00 
ATOM     72  C56 MOL     2       8.761  28.850  22.413  1.00  0.00 
ATOM     73  C57 MOL     2      10.062  28.908  20.245  1.00  0.00 
ATOM     74  O20 MOL     2       9.807  25.547  19.858  1.00  0.00 
ATOM     75  C58 MOL     2      10.450  24.710  18.846  1.00  0.00 
ATOM     76  O21 MOL     2      11.591  22.592  19.002  1.00  0.00 
ATOM     77  C59 MOL     2      10.722  23.337  19.463  1.00  0.00 
ATOM     78  C60 MOL     2      11.707  25.376  18.319  1.00  0.00 
ATOM     79  H18 MOL     2       9.190  23.645  20.771  1.00  0.00 
ATOM     80  H19 MOL     2      11.019  21.428  21.308  1.00  0.00 
ATOM     81  H20 MOL     2       8.196  22.122  22.273  1.00  0.00 
ATOM     82  H21 MOL     2       8.515  19.658  22.453  1.00  0.00 
ATOM     83  H22 MOL     2       8.529  20.405  24.058  1.00  0.00 
ATOM     84  H23 MOL     2      10.054  19.903  23.312  1.00  0.00 
ATOM     85  H24 MOL     2      10.011  23.716  23.048  1.00  0.00 
ATOM     86  H25 MOL     2      10.920  22.344  23.707  1.00  0.00 
ATOM     87  H26 MOL     2       9.341  22.786  24.393  1.00  0.00 
ATOM     88  H27 MOL     2       8.885  18.710  18.788  1.00  0.00 
ATOM     89  H28 MOL     2      10.346  16.701  18.522  1.00  0.00 
ATOM     90  H29 MOL     2      12.459  16.492  19.803  1.00  0.00 
ATOM     91  H30 MOL     2      12.380  18.205  20.271  1.00  0.00 
ATOM     92  H31 MOL     2      12.600  17.745  18.566  1.00  0.00 
ATOM     93  H32 MOL     2      10.211  15.998  20.912  1.00  0.00 
ATOM     94  H33 MOL     2       8.766  16.925  20.450  1.00  0.00 
ATOM     95  H34 MOL     2      10.043  17.683  21.429  1.00  0.00 
ATOM     96  H35 MOL     2      11.229  20.933  17.974  1.00  0.00 
ATOM     97  H36 MOL     2      11.093  19.899  15.193  1.00  0.00 
ATOM     98  H37 MOL     2      13.246  20.618  14.612  1.00  0.00 
ATOM     99  H38 MOL     2      13.090  18.421  15.943  1.00  0.00 
ATOM    100  H39 MOL     2      13.634  19.317  17.368  1.00  0.00 
ATOM    101  H40 MOL     2      14.699  19.179  15.966  1.00  0.00 
ATOM    102  H41 MOL     2      13.536  22.751  15.763  1.00  0.00 
ATOM    103  H42 MOL     2      14.867  21.697  16.242  1.00  0.00 
ATOM    104  H43 MOL     2      13.513  21.974  17.356  1.00  0.00 
ATOM    105  H44 MOL     2      10.203  24.033  14.224  1.00  0.00 
ATOM    106  H45 MOL     2      12.085  25.550  13.539  1.00  0.00 
ATOM    107  H46 MOL     2      13.206  24.169  13.550  1.00  0.00 
ATOM    108  H47 MOL     2      12.422  24.700  15.070  1.00  0.00 
ATOM    109  H48 MOL     2      10.253  21.643  12.351  1.00  0.00 
ATOM    110  H49 MOL     2      10.495  22.945   9.712  1.00  0.00 
ATOM    111  H50 MOL     2       9.367  20.252  10.631  1.00  0.00 
ATOM    112  H51 MOL     2       8.049  21.015   8.651  1.00  0.00 
ATOM    113  H52 MOL     2       9.094  19.642   8.255  1.00  0.00 
ATOM    114  H53 MOL     2       9.559  21.280   7.744  1.00  0.00 
ATOM    115  H54 MOL     2      11.883  20.448  10.637  1.00  0.00 
ATOM    116  H55 MOL     2      11.847  21.021   8.961  1.00  0.00 
ATOM    117  H56 MOL     2      11.349  19.363   9.333  1.00  0.00 
ATOM    118  H57 MOL     2       6.406  24.237   9.772  1.00  0.00 
ATOM    119  H58 MOL     2       6.144  25.812   7.886  1.00  0.00 
ATOM    120  H59 MOL     2       5.740  23.419   7.492  1.00  0.00 
ATOM    121  H60 MOL     2       7.468  23.128   7.160  1.00  0.00 
ATOM    122  H61 MOL     2       6.502  24.116   6.047  1.00  0.00 
ATOM    123  H62 MOL     2       8.423  26.812   7.834  1.00  0.00 
ATOM    124  H63 MOL     2       7.976  26.179   6.239  1.00  0.00 
ATOM    125  H64 MOL     2       9.115  25.280   7.268  1.00  0.00 
ATOM    126  H65 MOL     2       9.138  25.648  11.055  1.00  0.00 
ATOM    127  H66 MOL     2       7.419  27.956  11.819  1.00  0.00 
ATOM    128  H67 MOL     2       9.217  29.399  12.216  1.00  0.00 
ATOM    129  H68 MOL     2      11.041  27.887  12.995  1.00  0.00 
ATOM    130  H69 MOL     2      11.610  28.904  11.655  1.00  0.00 
ATOM    131  H70 MOL     2      11.215  27.208  11.361  1.00  0.00 
ATOM    132  H71 MOL     2       8.322  29.267   9.917  1.00  0.00 
ATOM    133  H72 MOL     2       9.601  28.118   9.459  1.00  0.00 
ATOM    134  H73 MOL     2      10.027  29.780   9.905  1.00  0.00 
ATOM    135  H74 MOL     2       8.535  26.876  15.878  1.00  0.00 
ATOM    136  H75 MOL     2      10.234  28.452  16.976  1.00  0.00 
ATOM    137  H76 MOL     2      10.266  29.384  15.465  1.00  0.00 
ATOM    138  H77 MOL     2      10.793  27.675  15.467  1.00  0.00 
ATOM    139  H78 MOL     2       6.194  28.194  15.014  1.00  0.00 
ATOM    140  H79 MOL     2       5.531  30.239  16.991  1.00  0.00 
ATOM    141  H80 MOL     2       3.818  28.444  15.206  1.00  0.00 
ATOM    142  H81 MOL     2       5.112  30.213  13.956  1.00  0.00 
ATOM    143  H82 MOL     2       4.462  31.454  15.052  1.00  0.00 
ATOM    144  H83 MOL     2       3.377  30.570  13.962  1.00  0.00 
ATOM    145  H84 MOL     2       1.901  29.966  15.844  1.00  0.00 
ATOM    146  H85 MOL     2       2.910  30.681  17.112  1.00  0.00 
ATOM    147  H86 MOL     2       2.469  28.966  17.193  1.00  0.00 
ATOM    148  H87 MOL     2       3.925  27.598  19.956  1.00  0.00 
ATOM    149  H88 MOL     2       3.679  28.796  22.012  1.00  0.00 
ATOM    150  H89 MOL     2       5.807  30.037  22.181  1.00  0.00 
ATOM    151  H90 MOL     2       4.450  31.166  22.339  1.00  0.00 
ATOM    152  H91 MOL     2       5.354  31.084  20.813  1.00  0.00 
ATOM    153  H92 MOL     2       2.038  29.259  20.157  1.00  0.00 
ATOM    154  H93 MOL     2       2.978  30.705  19.697  1.00  0.00 
ATOM    155  H94 MOL     2       2.185  30.619  21.280  1.00  0.00 
ATOM    156  H95 MOL     2       7.112  28.418  19.297  1.00  0.00 
ATOM    157  H96 MOL     2       7.853  26.458  21.381  1.00  0.00 
ATOM    158  H97 MOL     2      10.063  27.309  21.674  1.00  0.00 
ATOM    159  H98 MOL     2       8.227  28.222  23.139  1.00  0.00 
ATOM    160  H99 MOL     2       8.055  29.608  22.045  1.00  0.00 
ATOM    161  H10MOL      2       9.565  29.378  22.944  1.00  0.00 
ATOM    162  H10MOL      2      10.552  28.316  19.459  1.00  0.00 
ATOM    163  H10MOL      2      10.842  29.491  20.751  1.00  0.00 
ATOM    164  H10MOL      2       9.380  29.615  19.751  1.00  0.00 
ATOM    165  H10MOL      2       9.729  24.556  18.027  1.00  0.00 
ATOM    166  H10MOL      2      12.181  24.705  17.592  1.00  0.00 
ATOM    167  H10MOL      2      12.426  25.560  19.126  1.00  0.00 
ATOM    168  H10MOL      2      11.451  26.317  17.817  1.00  0.00 
CONECT    1    2   77   79
CONECT    2    1    3    5   80
CONECT    3    2    4    8
CONECT    4    3
CONECT    5    2    6    7   81
CONECT    6    5   82   83   84
CONECT    7    5   85   86   87
CONECT    8    3    9
CONECT    9    8   10   12   88
CONECT   10    9   11   15
CONECT   11   10
CONECT   12    9   13   14   89
CONECT   13   12   90   91   92
CONECT   14   12   93   94   95
CONECT   15   10   16   96
CONECT   16   15   17   19   97
CONECT   17   16   18   22
CONECT   18   17
CONECT   19   16   20   21   98
CONECT   20   19   99  100  101
CONECT   21   19  102  103  104
CONECT   22   17   23
CONECT   23   22   24   26  105
CONECT   24   23   25   27
CONECT   25   24
CONECT   26   23  106  107  108
CONECT   27   24   28  109
CONECT   28   27   29   31  110
CONECT   29   28   30   34
CONECT   30   29
CONECT   31   28   32   33  111
CONECT   32   31  112  113  114
CONECT   33   31  115  116  117
CONECT   34   29   35
CONECT   35   34   36   38  118
CONECT   36   35   37   41
CONECT   37   36
CONECT   38   35   39   40  119
CONECT   39   38  120  121  122
CONECT   40   38  123  124  125
CONECT   41   36   42  126
CONECT   42   41   43   45  127
CONECT   43   42   44   48
CONECT   44   43
CONECT   45   42   46   47  128
CONECT   46   45  129  130  131
CONECT   47   45  132  133  134
CONECT   48   43   49
CONECT   49   48   50   52  135
CONECT   50   49   51   53
CONECT   51   50
CONECT   52   49  136  137  138
CONECT   53   50   54  139
CONECT   54   53   55   57  140
CONECT   55   54   56   60
CONECT   56   55
CONECT   57   54   58   59  141
CONECT   58   57  142  143  144
CONECT   59   57  145  146  147
CONECT   60   55   61
CONECT   61   60   62   64  148
CONECT   62   61   63   67
CONECT   63   62
CONECT   64   61   65   66  149
CONECT   65   64  150  151  152
CONECT   66   64  153  154  155
CONECT   67   62   68  156
CONECT   68   67   69   71  157
CONECT   69   68   70   74
CONECT   70   69
CONECT   71   68   72   73  158
CONECT   72   71  159  160  161
CONECT   73   71  162  163  164
CONECT   74   69   75
CONECT   75   74   77   78  165
CONECT   76   77
CONECT   77    1   75   76
CONECT   78   75  166  167  168
CONECT   79    1
CONECT   80    2
CONECT   81    5
CONECT   82    6
CONECT   83    6
CONECT   84    6
CONECT   85    7
CONECT   86    7
CONECT   87    7
CONECT   88    9
CONECT   89   12
CONECT   90   13
CONECT   91   13
CONECT   92   13
CONECT   93   14
CONECT   94   14
CONECT   95   14
CONECT   96   15
CONECT   97   16
CONECT   98   19
CONECT   99   20
CONECT  100   20
CONECT  101   20
CONECT  102   21
CONECT  103   21
CONECT  104   21
CONECT  105   23
CONECT  106   26
CONECT  107   26
CONECT  108   26
CONECT  109   27
CONECT  110   28
CONECT  111   31
CONECT  112   32
CONECT  113   32
CONECT  114   32
CONECT  115   33
CONECT  116   33
CONECT  117   33
CONECT  118   35
CONECT  119   38
CONECT  120   39
CONECT  121   39
CONECT  122   39
CONECT  123   40
CONECT  124   40
CONECT  125   40
CONECT  126   41
CONECT  127   42
CONECT  128   45
CONECT  129   46
CONECT  130   46
CONECT  131   46
CONECT  132   47
CONECT  133   47
CONECT  134   47
CONECT  135   49
CONECT  136   52
CONECT  137   52
CONECT  138   52
CONECT  139   53
CONECT  140   54
CONECT  141   57
CONECT  142   58
CONECT  143   58
CONECT  144   58
CONECT  145   59
CONECT  146   59
CONECT  147   59
CONECT  148   61
CONECT  149   64
CONECT  150   65
CONECT  151   65
CONECT  152   65
CONECT  153   66
CONECT  154   66
CONECT  155   66
CONECT  156   67
CONECT  157   68
CONECT  158   71
CONECT  159   72
CONECT  160   72
CONECT  161   72
CONECT  162   73
CONECT  163   73
CONECT  164   73
CONECT  165   75
CONECT  166   78
CONECT  167   78
CONECT  168   78
MASTER        0    0    0    0    0    0    0    0  168    0  168    0
END
