# Supplementary material for: Polymorphic Forms of Valinomycin Investigated by NMR Crystallography
Source: Int J Mol Sci. 2020 Jul 11;21(14):4907. doi: 10.3390/ijms21144907 (PMC7404035; doi:10.3390/ijms21144907)
Supplement: Supplementary file 1 [file ijms-21-04907-s001.zip › supplementary_files/SYMMETRIC.PDB]

HEADER    Supp. Info to Int. J. Mol. Sci. 2020 valinomycin paper
COMPND    the 'symmetric' form after the PW-PBE optimization
AUTHOR    Czernek & Brus
ATOM      1  C1  MOL     2      -3.767  22.672   3.112  1.00  0.00 
ATOM      2  C2  MOL     2       0.886  17.841   3.394  1.00  0.00 
ATOM      3  C3  MOL     2       2.957  24.237   4.258  1.00  0.00 
ATOM      4  C4  MOL     2      -4.344  21.800   4.218  1.00  0.00 
ATOM      5  C5  MOL     2       1.445  17.607   4.795  1.00  0.00 
ATOM      6  C6  MOL     2       2.361  24.894   5.503  1.00  0.00 
ATOM      7  C7  MOL     2       2.797  24.420   9.186  1.00  0.00 
ATOM      8  C8  MOL     2      -5.264  22.311   7.797  1.00  0.00 
ATOM      9  C9  MOL     2       0.203  15.946   7.852  1.00  0.00 
ATOM     10  C10 MOL     2       4.219  24.975   9.307  1.00  0.00 
ATOM     11  C11 MOL     2      -6.230  23.466   7.517  1.00  0.00 
ATOM     12  C12 MOL     2       0.188  14.614   7.097  1.00  0.00 
ATOM     13  C13 MOL     2       1.975  24.729  10.439  1.00  0.00 
ATOM     14  C14 MOL     2      -5.795  21.426   8.930  1.00  0.00 
ATOM     15  C15 MOL     2       0.670  15.751   9.298  1.00  0.00 
ATOM     16  C16 MOL     2      -2.183  26.773   8.727  1.00  0.00 
ATOM     17  C17 MOL     2      -5.083  16.781   7.041  1.00  0.00 
ATOM     18  C18 MOL     2       3.601  19.961   9.641  1.00  0.00 
ATOM     19  C19 MOL     2      -0.979  26.448   3.338  1.00  0.00 
ATOM     20  C20 MOL     2      -3.647  18.131   1.887  1.00  0.00 
ATOM     21  C21 MOL     2       4.890  19.822   3.913  1.00  0.00 
ATOM     22  C22 MOL     2       2.114  24.963   7.911  1.00  0.00 
ATOM     23  C23 MOL     2      -5.025  21.483   6.519  1.00  0.00 
ATOM     24  C24 MOL     2      -0.990  27.930   3.713  1.00  0.00 
ATOM     25  C25 MOL     2      -5.013  17.444   1.895  1.00  0.00 
ATOM     26  C26 MOL     2       5.823  18.813   4.585  1.00  0.00 
ATOM     27  C27 MOL     2      -1.378  26.251   1.873  1.00  0.00 
ATOM     28  C28 MOL     2      -2.868  17.795   0.609  1.00  0.00 
ATOM     29  C29 MOL     2       1.098  16.960   7.121  1.00  0.00 
ATOM     30  C30 MOL     2       5.575  20.499   2.723  1.00  0.00 
ATOM     31  C31 MOL     2      -4.802  22.890   1.994  1.00  0.00 
ATOM     32  C32 MOL     2       1.697  17.051   2.353  1.00  0.00 
ATOM     33  C33 MOL     2       3.809  25.192   3.391  1.00  0.00 
ATOM     34  C34 MOL     2      -5.984  23.754   2.455  1.00  0.00 
ATOM     35  C35 MOL     2       1.668  15.545   2.641  1.00  0.00 
ATOM     36  C36 MOL     2       4.890  25.901   4.212  1.00  0.00 
ATOM     37  C37 MOL     2      -4.119  23.475   0.762  1.00  0.00 
ATOM     38  C38 MOL     2       1.235  17.389   0.933  1.00  0.00 
ATOM     39  C39 MOL     2       2.955  26.181   2.591  1.00  0.00 
ATOM     40  C40 MOL     2       0.625  24.609   7.902  1.00  0.00 
ATOM     41  C41 MOL     2      -4.115  20.275   6.780  1.00  0.00 
ATOM     42  C42 MOL     2       1.215  18.300   7.865  1.00  0.00 
ATOM     43  C43 MOL     2      -1.563  25.532   8.100  1.00  0.00 
ATOM     44  C44 MOL     2      -4.065  17.882   6.773  1.00  0.00 
ATOM     45  C45 MOL     2       2.819  20.040   8.338  1.00  0.00 
ATOM     46  C46 MOL     2      -2.138  25.322   6.695  1.00  0.00 
ATOM     47  C47 MOL     2      -3.221  17.517   5.543  1.00  0.00 
ATOM     48  C48 MOL     2       3.595  20.798   7.255  1.00  0.00 
ATOM     49  C49 MOL     2      -1.894  25.657   4.294  1.00  0.00 
ATOM     50  C50 MOL     2      -2.833  17.741   3.138  1.00  0.00 
ATOM     51  C51 MOL     2       4.403  20.861   4.938  1.00  0.00 
ATOM     52  C52 MOL     2      -2.055  24.203   3.844  1.00  0.00 
ATOM     53  C53 MOL     2      -1.444  18.390   3.113  1.00  0.00 
ATOM     54  C54 MOL     2       3.439  21.873   4.306  1.00  0.00 
ATOM     55  H1  MOL     2       3.320  23.582   6.786  1.00  0.00 
ATOM     56  H2  MOL     2      -4.037  23.216   5.691  1.00  0.00 
ATOM     57  H3  MOL     2      -2.878  22.143   2.730  1.00  0.00 
ATOM     58  H4  MOL     2       0.946  18.923   3.194  1.00  0.00 
ATOM     59  H5  MOL     2       2.114  23.831   3.677  1.00  0.00 
ATOM     60  H6  MOL     2       2.859  23.327   9.068  1.00  0.00 
ATOM     61  H7  MOL     2      -4.286  22.726   8.097  1.00  0.00 
ATOM     62  H8  MOL     2      -0.819  16.360   7.865  1.00  0.00 
ATOM     63  H9  MOL     2       4.747  24.494  10.143  1.00  0.00 
ATOM     64  H10 MOL     2      -5.974  22.033   9.830  1.00  0.00 
ATOM     65  H11 MOL     2       4.207  26.060   9.494  1.00  0.00 
ATOM     66  H12 MOL     2       4.804  24.792   8.399  1.00  0.00 
ATOM     67  H13 MOL     2      -5.090  20.629   9.206  1.00  0.00 
ATOM     68  H14 MOL     2      -6.755  20.963   8.654  1.00  0.00 
ATOM     69  H15 MOL     2       0.052  14.992   9.796  1.00  0.00 
ATOM     70  H16 MOL     2       0.599  16.675   9.888  1.00  0.00 
ATOM     71  H17 MOL     2       1.713  15.401   9.335  1.00  0.00 
ATOM     72  H18 MOL     2       2.518  24.393  11.332  1.00  0.00 
ATOM     73  H19 MOL     2      -6.325  24.096   8.411  1.00  0.00 
ATOM     74  H20 MOL     2       1.003  24.217  10.436  1.00  0.00 
ATOM     75  H21 MOL     2       1.789  25.808  10.544  1.00  0.00 
ATOM     76  H22 MOL     2      -7.232  23.085   7.266  1.00  0.00 
ATOM     77  H23 MOL     2      -5.882  24.113   6.703  1.00  0.00 
ATOM     78  H24 MOL     2      -0.512  13.915   7.573  1.00  0.00 
ATOM     79  H25 MOL     2       1.183  14.143   7.095  1.00  0.00 
ATOM     80  H26 MOL     2      -0.132  14.736   6.055  1.00  0.00 
ATOM     81  H27 MOL     2      -3.269  26.638   8.802  1.00  0.00 
ATOM     82  H28 MOL     2      -4.577  15.810   7.091  1.00  0.00 
ATOM     83  H29 MOL     2      -1.981  27.663   8.117  1.00  0.00 
ATOM     84  H30 MOL     2      -1.778  26.935   9.733  1.00  0.00 
ATOM     85  H31 MOL     2      -5.822  16.739   6.230  1.00  0.00 
ATOM     86  H32 MOL     2      -5.608  16.962   7.988  1.00  0.00 
ATOM     87  H33 MOL     2       3.924  20.966   9.938  1.00  0.00 
ATOM     88  H34 MOL     2       4.494  19.332   9.517  1.00  0.00 
ATOM     89  H35 MOL     2       2.973  19.540  10.436  1.00  0.00 
ATOM     90  H36 MOL     2       0.040  26.056   3.478  1.00  0.00 
ATOM     91  H37 MOL     2      -3.801  19.222   1.931  1.00  0.00 
ATOM     92  H38 MOL     2       3.995  19.290   3.554  1.00  0.00 
ATOM     93  H39 MOL     2       2.188  26.061   7.886  1.00  0.00 
ATOM     94  H40 MOL     2      -5.988  21.093   6.154  1.00  0.00 
ATOM     95  H41 MOL     2      -0.320  28.490   3.051  1.00  0.00 
ATOM     96  H42 MOL     2      -5.637  17.808   1.068  1.00  0.00 
ATOM     97  H43 MOL     2      -0.653  28.097   4.744  1.00  0.00 
ATOM     98  H44 MOL     2      -1.997  28.364   3.621  1.00  0.00 
ATOM     99  H45 MOL     2      -5.553  17.637   2.829  1.00  0.00 
ATOM    100  H46 MOL     2      -4.910  16.354   1.780  1.00  0.00 
ATOM    101  H47 MOL     2       6.151  18.067   3.853  1.00  0.00 
ATOM    102  H48 MOL     2       5.329  18.273   5.402  1.00  0.00 
ATOM    103  H49 MOL     2       6.722  19.302   4.981  1.00  0.00 
ATOM    104  H50 MOL     2      -0.724  26.845   1.219  1.00  0.00 
ATOM    105  H51 MOL     2      -3.472  18.015  -0.282  1.00  0.00 
ATOM    106  H52 MOL     2      -2.411  26.581   1.692  1.00  0.00 
ATOM    107  H53 MOL     2      -1.294  25.203   1.555  1.00  0.00 
ATOM    108  H54 MOL     2      -2.609  16.725   0.568  1.00  0.00 
ATOM    109  H55 MOL     2      -1.938  18.373   0.527  1.00  0.00 
ATOM    110  H56 MOL     2       5.859  19.747   1.973  1.00  0.00 
ATOM    111  H57 MOL     2       6.499  21.000   3.036  1.00  0.00 
ATOM    112  H58 MOL     2       4.922  21.229   2.225  1.00  0.00 
ATOM    113  H59 MOL     2      -5.178  21.884   1.753  1.00  0.00 
ATOM    114  H60 MOL     2       2.731  17.407   2.482  1.00  0.00 
ATOM    115  H61 MOL     2       4.304  24.517   2.671  1.00  0.00 
ATOM    116  H62 MOL     2      -6.749  23.797   1.667  1.00  0.00 
ATOM    117  H63 MOL     2       2.349  15.010   1.970  1.00  0.00 
ATOM    118  H64 MOL     2      -5.667  24.783   2.675  1.00  0.00 
ATOM    119  H65 MOL     2      -6.465  23.354   3.358  1.00  0.00 
ATOM    120  H66 MOL     2       0.660  15.131   2.497  1.00  0.00 
ATOM    121  H67 MOL     2       1.979  15.321   3.671  1.00  0.00 
ATOM    122  H68 MOL     2       5.584  26.442   3.553  1.00  0.00 
ATOM    123  H69 MOL     2       5.480  25.189   4.804  1.00  0.00 
ATOM    124  H70 MOL     2       4.453  26.644   4.896  1.00  0.00 
ATOM    125  H71 MOL     2      -4.847  23.655  -0.040  1.00  0.00 
ATOM    126  H72 MOL     2       1.948  17.009   0.190  1.00  0.00 
ATOM    127  H73 MOL     2      -3.343  22.798   0.377  1.00  0.00 
ATOM    128  H74 MOL     2      -3.640  24.434   0.994  1.00  0.00 
ATOM    129  H75 MOL     2       1.153  18.476   0.792  1.00  0.00 
ATOM    130  H76 MOL     2       0.253  16.948   0.711  1.00  0.00 
ATOM    131  H77 MOL     2       3.588  26.735   1.882  1.00  0.00 
ATOM    132  H78 MOL     2       2.463  26.907   3.252  1.00  0.00 
ATOM    133  H79 MOL     2       2.174  25.668   2.011  1.00  0.00 
ATOM    134  H80 MOL     2      -1.796  24.624   8.674  1.00  0.00 
ATOM    135  H81 MOL     2      -3.354  18.001   7.603  1.00  0.00 
ATOM    136  H82 MOL     2      -0.401  17.095   5.579  1.00  0.00 
ATOM    137  H83 MOL     2       2.117  16.557   7.009  1.00  0.00 
ATOM    138  H84 MOL     2       1.865  20.573   8.484  1.00  0.00 
ATOM    139  H85 MOL     2       3.285  19.292   5.876  1.00  0.00 
ATOM    140  H86 MOL     2       5.254  21.423   5.352  1.00  0.00 
ATOM    141  H87 MOL     2      -0.368  25.878   5.777  1.00  0.00 
ATOM    142  H88 MOL     2      -4.105  18.965   4.356  1.00  0.00 
ATOM    143  H89 MOL     2      -2.900  26.103   4.306  1.00  0.00 
ATOM    144  H90 MOL     2      -2.685  16.651   3.171  1.00  0.00 
ATOM    145  N1  MOL     2       2.741  24.429   6.709  1.00  0.00 
ATOM    146  N2  MOL     2      -4.438  22.300   5.461  1.00  0.00 
ATOM    147  N3  MOL     2       0.600  17.231   5.771  1.00  0.00 
ATOM    148  N4  MOL     2      -1.373  25.703   5.654  1.00  0.00 
ATOM    149  N5  MOL     2      -3.518  18.119   4.373  1.00  0.00 
ATOM    150  N6  MOL     2       3.713  20.212   6.052  1.00  0.00 
ATOM    151  O1  MOL     2      -3.375  23.969   3.597  1.00  0.00 
ATOM    152  O2  MOL     2      -0.498  17.433   3.325  1.00  0.00 
ATOM    153  O3  MOL     2       3.811  23.136   4.658  1.00  0.00 
ATOM    154  O4  MOL     2       0.171  23.496   7.753  1.00  0.00 
ATOM    155  O5  MOL     2      -2.944  20.334   7.080  1.00  0.00 
ATOM    156  O6  MOL     2       0.298  18.928   8.342  1.00  0.00 
ATOM    157  O7  MOL     2      -3.299  24.898   6.585  1.00  0.00 
ATOM    158  O8  MOL     2      -2.357  16.634   5.669  1.00  0.00 
ATOM    159  O9  MOL     2       4.064  21.919   7.528  1.00  0.00 
ATOM    160  O10 MOL     2      -1.167  23.392   3.718  1.00  0.00 
ATOM    161  O11 MOL     2      -1.217  19.568   2.946  1.00  0.00 
ATOM    162  O12 MOL     2       2.477  21.596   3.624  1.00  0.00 
ATOM    163  O13 MOL     2      -4.742  20.660   3.915  1.00  0.00 
ATOM    164  O14 MOL     2       2.665  17.769   4.975  1.00  0.00 
ATOM    165  O15 MOL     2       1.549  25.828   5.371  1.00  0.00 
ATOM    166  O16 MOL     2      -0.129  25.730   8.096  1.00  0.00 
ATOM    167  O17 MOL     2      -4.811  19.113   6.612  1.00  0.00 
ATOM    168  O18 MOL     2       2.521  18.703   7.867  1.00  0.00 
CONECT    1    4   31   57  151
CONECT    2    5   32   58  152
CONECT    3    6   33   59  153
CONECT    4    1  146  163
CONECT    5    2  147  164
CONECT    6    3  145  165
CONECT    7   10   13   22   60
CONECT    8   11   14   23   61
CONECT    9   12   15   29   62
CONECT   10    7   63   65   66
CONECT   11    8   73   76   77
CONECT   12    9   78   79   80
CONECT   13    7   72   74   75
CONECT   14    8   64   67   68
CONECT   15    9   69   70   71
CONECT   16   43   81   83   84
CONECT   17   44   82   85   86
CONECT   18   45   87   88   89
CONECT   19   24   27   49   90
CONECT   20   25   28   50   91
CONECT   21   26   30   51   92
CONECT   22    7   40   93  145
CONECT   23    8   41   94  146
CONECT   24   19   95   97   98
CONECT   25   20   96   99  100
CONECT   26   21  101  102  103
CONECT   27   19  104  106  107
CONECT   28   20  105  108  109
CONECT   29    9   42  137  147
CONECT   30   21  110  111  112
CONECT   31    1   34   37  113
CONECT   32    2   35   38  114
CONECT   33    3   36   39  115
CONECT   34   31  116  118  119
CONECT   35   32  117  120  121
CONECT   36   33  122  123  124
CONECT   37   31  125  127  128
CONECT   38   32  126  129  130
CONECT   39   33  131  132  133
CONECT   40   22  154  166
CONECT   41   23  155  167
CONECT   42   29  156  168
CONECT   43   16   46  134  166
CONECT   44   17   47  135  167
CONECT   45   18   48  138  168
CONECT   46   43  148  157
CONECT   47   44  149  158
CONECT   48   45  150  159
CONECT   49   19   52  143  148
CONECT   50   20   53  144  149
CONECT   51   21   54  140  150
CONECT   52   49  151  160
CONECT   53   50  152  161
CONECT   54   51  153  162
CONECT   55  145
CONECT   56  146
CONECT   57    1
CONECT   58    2
CONECT   59    3
CONECT   60    7
CONECT   61    8
CONECT   62    9
CONECT   63   10
CONECT   64   14
CONECT   65   10
CONECT   66   10
CONECT   67   14
CONECT   68   14
CONECT   69   15
CONECT   70   15
CONECT   71   15
CONECT   72   13
CONECT   73   11
CONECT   74   13
CONECT   75   13
CONECT   76   11
CONECT   77   11
CONECT   78   12
CONECT   79   12
CONECT   80   12
CONECT   81   16
CONECT   82   17
CONECT   83   16
CONECT   84   16
CONECT   85   17
CONECT   86   17
CONECT   87   18
CONECT   88   18
CONECT   89   18
CONECT   90   19
CONECT   91   20
CONECT   92   21
CONECT   93   22
CONECT   94   23
CONECT   95   24
CONECT   96   25
CONECT   97   24
CONECT   98   24
CONECT   99   25
CONECT  100   25
CONECT  101   26
CONECT  102   26
CONECT  103   26
CONECT  104   27
CONECT  105   28
CONECT  106   27
CONECT  107   27
CONECT  108   28
CONECT  109   28
CONECT  110   30
CONECT  111   30
CONECT  112   30
CONECT  113   31
CONECT  114   32
CONECT  115   33
CONECT  116   34
CONECT  117   35
CONECT  118   34
CONECT  119   34
CONECT  120   35
CONECT  121   35
CONECT  122   36
CONECT  123   36
CONECT  124   36
CONECT  125   37
CONECT  126   38
CONECT  127   37
CONECT  128   37
CONECT  129   38
CONECT  130   38
CONECT  131   39
CONECT  132   39
CONECT  133   39
CONECT  134   43
CONECT  135   44
CONECT  136  147
CONECT  137   29
CONECT  138   45
CONECT  139  150
CONECT  140   51
CONECT  141  148
CONECT  142  149
CONECT  143   49
CONECT  144   50
CONECT  145    6   22   55
CONECT  146    4   23   56
CONECT  147    5   29  136
CONECT  148   46   49  141
CONECT  149   47   50  142
CONECT  150   48   51  139
CONECT  151    1   52
CONECT  152    2   53
CONECT  153    3   54
CONECT  154   40
CONECT  155   41
CONECT  156   42
CONECT  157   46
CONECT  158   47
CONECT  159   48
CONECT  160   52
CONECT  161   53
CONECT  162   54
CONECT  163    4
CONECT  164    5
CONECT  165    6
CONECT  166   40   43
CONECT  167   41   44
CONECT  168   42   45
MASTER        0    0    0    0    0    0    0    0  168    0  168    0
END
