# Supplementary material for: Polymorphic Forms of Valinomycin Investigated by NMR Crystallography
Source: Int J Mol Sci. 2020 Jul 11;21(14):4907. doi: 10.3390/ijms21144907 (PMC7404035; doi:10.3390/ijms21144907)
Supplement: Supplementary file 1 [file ijms-21-04907-s001.zip › supplementary_files/TRICLINIC.PDB]

HEADER    Supp. Info to Int. J. Mol. Sci. 2020 valinomycin paper
COMPND    the triclinic form after the PW-PBE optimization
AUTHOR    Czernek & Brus            
ATOM      1  C1  MOL     2      22.717   1.325  -7.672  1.00  0.00 
ATOM      2  C3  MOL     2      18.541   0.734 -10.808  1.00  0.00 
ATOM      3  C5  MOL     2      19.403  -0.347 -11.477  1.00  0.00 
ATOM      4  C7  MOL     2      17.733   1.547 -11.825  1.00  0.00 
ATOM      5  C9  MOL     2      17.289   2.883 -11.233  1.00  0.00 
ATOM      6  C11 MOL     2      16.555   0.757 -12.393  1.00  0.00 
ATOM      7  C13 MOL     2      22.752   1.295  -6.143  1.00  0.00 
ATOM      8  C14 MOL     2      20.105  -2.706 -11.496  1.00  0.00 
ATOM      9  C17 MOL     2      20.884  -3.087 -10.228  1.00  0.00 
ATOM     10  C19 MOL     2      19.389  -3.910 -12.137  1.00  0.00 
ATOM     11  C21 MOL     2      20.388  -4.997 -12.549  1.00  0.00 
ATOM     12  C23 MOL     2      18.580  -3.456 -13.355  1.00  0.00 
ATOM     13  O1  MOL     2      24.094  -1.012  -7.435  1.00  0.00 
ATOM     14  C25 MOL     2      21.881   2.517  -8.178  1.00  0.00 
ATOM     15  C26 MOL     2      22.561  -2.355  -8.695  1.00  0.00 
ATOM     16  C29 MOL     2      23.021  -1.039  -8.064  1.00  0.00 
ATOM     17  C31 MOL     2      23.741  -3.185  -9.169  1.00  0.00 
ATOM     18  C33 MOL     2      22.409   3.828  -7.587  1.00  0.00 
ATOM     19  C35 MOL     2      21.908   2.584  -9.706  1.00  0.00 
ATOM     20  C37 MOL     2      24.198   1.772  -4.281  1.00  0.00 
ATOM     21  C39 MOL     2      24.814   0.477  -3.763  1.00  0.00 
ATOM     22  C41 MOL     2      25.095   3.000  -4.022  1.00  0.00 
ATOM     23  C43 MOL     2      25.051   3.453  -2.560  1.00  0.00 
ATOM     24  C45 MOL     2      26.529   2.770  -4.504  1.00  0.00 
ATOM     25  C47 MOL     2      25.621  -1.775  -4.155  1.00  0.00 
ATOM     26  C49 MOL     2      24.659  -2.444  -3.162  1.00  0.00 
ATOM     27  C51 MOL     2      25.945  -2.697  -5.348  1.00  0.00 
ATOM     28  C53 MOL     2      26.481  -4.042  -4.869  1.00  0.00 
ATOM     29  C54 MOL     2      26.955  -2.038  -6.287  1.00  0.00 
ATOM     30  C56 MOL     2      24.420  -3.265  -0.927  1.00  0.00 
ATOM     31  C58 MOL     2      23.428  -2.268  -0.300  1.00  0.00 
ATOM     32  C60 MOL     2      25.350  -3.840   0.127  1.00  0.00 
ATOM     33  C62 MOL     2      22.700   0.085  -0.103  1.00  0.00 
ATOM     34  C64 MOL     2      21.846   0.587  -1.277  1.00  0.00 
ATOM     35  C66 MOL     2      23.488   1.203   0.611  1.00  0.00 
ATOM     36  C68 MOL     2      22.577   2.331   1.108  1.00  0.00 
ATOM     37  C70 MOL     2      24.265   0.604   1.789  1.00  0.00 
ATOM     38  C72 MOL     2      20.000  -0.031  -2.692  1.00  0.00 
ATOM     39  C74 MOL     2      19.624  -1.300  -3.453  1.00  0.00 
ATOM     40  C76 MOL     2      18.792   0.632  -1.988  1.00  0.00 
ATOM     41  C78 MOL     2      18.031  -0.358  -1.106  1.00  0.00 
ATOM     42  C80 MOL     2      19.918  -3.689  -3.767  1.00  0.00 
ATOM     43  C82 MOL     2      19.921  -3.583  -5.290  1.00  0.00 
ATOM     44  C84 MOL     2      20.832  -4.846  -3.306  1.00  0.00 
ATOM     45  C86 MOL     2      20.474  -6.144  -4.034  1.00  0.00 
ATOM     46  C88 MOL     2      20.742  -5.047  -1.792  1.00  0.00 
ATOM     47  C90 MOL     2      18.634  -4.166  -7.227  1.00  0.00 
ATOM     48  C92 MOL     2      17.944  -2.947  -7.835  1.00  0.00 
ATOM     49  C94 MOL     2      17.903  -5.459  -7.541  1.00  0.00 
ATOM     50  C96 MOL     2      17.115  -0.685  -7.641  1.00  0.00 
ATOM     51  C98 MOL     2      18.146  -0.045  -8.579  1.00  0.00 
ATOM     52  C10 MOL     2      16.647   0.296  -6.548  1.00  0.00 
ATOM     53  C10 MOL     2      16.116   1.592  -7.162  1.00  0.00 
ATOM     54  C10 MOL     2      15.579  -0.361  -5.670  1.00  0.00 
ATOM     55  N1  MOL     2      22.247   0.053  -8.203  1.00  0.00 
ATOM     56  N3  MOL     2      19.186  -1.633 -11.123  1.00  0.00 
ATOM     57  N5  MOL     2      25.027  -0.530  -4.629  1.00  0.00 
ATOM     58  N7  MOL     2      23.588  -0.962  -0.604  1.00  0.00 
ATOM     59  N9  MOL     2      20.311  -2.423  -3.173  1.00  0.00 
ATOM     60  N11 MOL     2      17.697  -1.883  -7.047  1.00  0.00 
ATOM     61  O3  MOL     2      20.265   0.024 -12.282  1.00  0.00 
ATOM     62  O5  MOL     2      17.632   0.186  -9.808  1.00  0.00 
ATOM     63  O7  MOL     2      21.830   0.985  -5.419  1.00  0.00 
ATOM     64  O8  MOL     2      20.797  -4.147  -9.636  1.00  0.00 
ATOM     65  O11 MOL     2      21.684  -2.067  -9.827  1.00  0.00 
ATOM     66  O13 MOL     2      25.117   0.389  -2.558  1.00  0.00 
ATOM     67  O15 MOL     2      23.978   1.698  -5.710  1.00  0.00 
ATOM     68  O17 MOL     2      23.501  -2.719  -3.410  1.00  0.00 
ATOM     69  O19 MOL     2      22.563  -2.716   0.462  1.00  0.00 
ATOM     70  O21 MOL     2      25.257  -2.677  -1.966  1.00  0.00 
ATOM     71  O23 MOL     2      21.907   1.685  -1.797  1.00  0.00 
ATOM     72  O25 MOL     2      18.690  -1.282  -4.275  1.00  0.00 
ATOM     73  O27 MOL     2      20.983  -0.385  -1.674  1.00  0.00 
ATOM     74  O29 MOL     2      20.845  -3.184  -5.965  1.00  0.00 
ATOM     75  O31 MOL     2      17.655  -2.962  -9.045  1.00  0.00 
ATOM     76  O33 MOL     2      18.748  -4.063  -5.789  1.00  0.00 
ATOM     77  O35 MOL     2      19.292   0.210  -8.255  1.00  0.00 
ATOM     78  C10 MOL     2      17.854   1.354  -2.954  1.00  0.00 
ATOM     79  H15 MOL     2      23.754   1.457  -8.007  1.00  0.00 
ATOM     80  H15 MOL     2      19.256   1.393 -10.295  1.00  0.00 
ATOM     81  H15 MOL     2      18.453   1.748 -12.636  1.00  0.00 
ATOM     82  H16 MOL     2      16.611   2.736 -10.380  1.00  0.00 
ATOM     83  H16 MOL     2      16.748   3.471 -11.985  1.00  0.00 
ATOM     84  H16 MOL     2      18.148   3.479 -10.892  1.00  0.00 
ATOM     85  H16 MOL     2      16.877  -0.211 -12.799  1.00  0.00 
ATOM     86  H16 MOL     2      16.060   1.318 -13.197  1.00  0.00 
ATOM     87  H16 MOL     2      15.806   0.563 -11.614  1.00  0.00 
ATOM     88  H16 MOL     2      20.821  -2.275 -12.214  1.00  0.00 
ATOM     89  H16 MOL     2      18.699  -4.323 -11.382  1.00  0.00 
ATOM     90  H16 MOL     2      21.127  -4.598 -13.258  1.00  0.00 
ATOM     91  H16 MOL     2      19.862  -5.829 -13.038  1.00  0.00 
ATOM     92  H17 MOL     2      20.926  -5.408 -11.687  1.00  0.00 
ATOM     93  H17 MOL     2      18.042  -4.311 -13.790  1.00  0.00 
ATOM     94  H17 MOL     2      19.244  -3.048 -14.130  1.00  0.00 
ATOM     95  H17 MOL     2      17.839  -2.688 -13.099  1.00  0.00 
ATOM     96  H17 MOL     2      20.844   2.359  -7.837  1.00  0.00 
ATOM     97  H17 MOL     2      21.981  -2.895  -7.930  1.00  0.00 
ATOM     98  H17 MOL     2      24.262  -2.671  -9.986  1.00  0.00 
ATOM     99  H17 MOL     2      23.395  -4.163  -9.521  1.00  0.00 
ATOM    100  H17 MOL     2      24.447  -3.331  -8.344  1.00  0.00 
ATOM    101  H17 MOL     2      23.463   3.980  -7.866  1.00  0.00 
ATOM    102  H18 MOL     2      22.349   3.853  -6.491  1.00  0.00 
ATOM    103  H18 MOL     2      21.836   4.677  -7.979  1.00  0.00 
ATOM    104  H18 MOL     2      21.267   3.402 -10.058  1.00  0.00 
ATOM    105  H18 MOL     2      21.576   1.654 -10.185  1.00  0.00 
ATOM    106  H18 MOL     2      22.929   2.789 -10.063  1.00  0.00 
ATOM    107  H18 MOL     2      23.229   1.889  -3.772  1.00  0.00 
ATOM    108  H18 MOL     2      24.641   3.795  -4.638  1.00  0.00 
ATOM    109  H18 MOL     2      25.528   2.715  -1.904  1.00  0.00 
ATOM    110  H18 MOL     2      24.019   3.590  -2.209  1.00  0.00 
ATOM    111  H18 MOL     2      25.589   4.405  -2.451  1.00  0.00 
ATOM    112  H19 MOL     2      26.571   2.498  -5.566  1.00  0.00 
ATOM    113  H19 MOL     2      27.005   1.969  -3.920  1.00  0.00 
ATOM    114  H19 MOL     2      27.135   3.674  -4.367  1.00  0.00 
ATOM    115  H19 MOL     2      26.546  -1.535  -3.607  1.00  0.00 
ATOM    116  H19 MOL     2      25.000  -2.858  -5.893  1.00  0.00 
ATOM    117  H19 MOL     2      26.689  -4.697  -5.725  1.00  0.00 
ATOM    118  H19 MOL     2      25.769  -4.564  -4.217  1.00  0.00 
ATOM    119  H19 MOL     2      27.421  -3.913  -4.311  1.00  0.00 
ATOM    120  H19 MOL     2      26.595  -1.085  -6.692  1.00  0.00 
ATOM    121  H19 MOL     2      27.161  -2.700  -7.140  1.00  0.00 
ATOM    122  H20 MOL     2      27.905  -1.857  -5.763  1.00  0.00 
ATOM    123  H20 MOL     2      23.804  -4.055  -1.380  1.00  0.00 
ATOM    124  H20 MOL     2      25.966  -4.645  -0.292  1.00  0.00 
ATOM    125  H20 MOL     2      24.749  -4.247   0.950  1.00  0.00 
ATOM    126  H20 MOL     2      26.014  -3.062   0.527  1.00  0.00 
ATOM    127  H20 MOL     2      22.010  -0.392   0.611  1.00  0.00 
ATOM    128  H20 MOL     2      24.205   1.620  -0.115  1.00  0.00 
ATOM    129  H20 MOL     2      21.796   1.936   1.773  1.00  0.00 
ATOM    130  H20 MOL     2      22.094   2.863   0.281  1.00  0.00 
ATOM    131  H20 MOL     2      23.168   3.065   1.675  1.00  0.00 
ATOM    132  H21 MOL     2      24.983  -0.162   1.467  1.00  0.00 
ATOM    133  H21 MOL     2      23.576   0.148   2.517  1.00  0.00 
ATOM    134  H21 MOL     2      24.825   1.394   2.307  1.00  0.00 
ATOM    135  H21 MOL     2      20.460   0.668  -3.405  1.00  0.00 
ATOM    136  H21 MOL     2      19.249   1.396  -1.338  1.00  0.00 
ATOM    137  H21 MOL     2      18.687  -0.826  -0.362  1.00  0.00 
ATOM    138  H21 MOL     2      17.571  -1.151  -1.715  1.00  0.00 
ATOM    139  H21 MOL     2      17.224   0.156  -0.568  1.00  0.00 
ATOM    140  H21 MOL     2      18.882  -3.906  -3.461  1.00  0.00 
ATOM    141  H21 MOL     2      21.862  -4.561  -3.575  1.00  0.00 
ATOM    142  H22 MOL     2      21.074  -6.976  -3.644  1.00  0.00 
ATOM    143  H22 MOL     2      20.648  -6.080  -5.116  1.00  0.00 
ATOM    144  H22 MOL     2      19.415  -6.399  -3.881  1.00  0.00 
ATOM    145  H22 MOL     2      19.714  -5.305  -1.493  1.00  0.00 
ATOM    146  H22 MOL     2      21.048  -4.163  -1.218  1.00  0.00 
ATOM    147  H22 MOL     2      21.388  -5.881  -1.487  1.00  0.00 
ATOM    148  H22 MOL     2      19.645  -4.180  -7.664  1.00  0.00 
ATOM    149  H22 MOL     2      18.500  -6.314  -7.198  1.00  0.00 
ATOM    150  H22 MOL     2      17.754  -5.539  -8.624  1.00  0.00 
ATOM    151  H22 MOL     2      16.926  -5.492  -7.041  1.00  0.00 
ATOM    152  H23 MOL     2      16.256  -0.989  -8.260  1.00  0.00 
ATOM    153  H23 MOL     2      17.527   0.529  -5.927  1.00  0.00 
ATOM    154  H23 MOL     2      15.248   1.401  -7.810  1.00  0.00 
ATOM    155  H23 MOL     2      16.874   2.112  -7.763  1.00  0.00 
ATOM    156  H23 MOL     2      15.794   2.280  -6.368  1.00  0.00 
ATOM    157  H23 MOL     2      15.959  -1.249  -5.148  1.00  0.00 
ATOM    158  H23 MOL     2      14.711  -0.667  -6.276  1.00  0.00 
ATOM    159  H23 MOL     2      15.221   0.345  -4.910  1.00  0.00 
ATOM    160  H23 MOL     2      21.286  -0.022  -8.541  1.00  0.00 
ATOM    161  H23 MOL     2      18.460  -1.873 -10.438  1.00  0.00 
ATOM    162  H24 MOL     2      24.684  -0.489  -5.596  1.00  0.00 
ATOM    163  H24 MOL     2      24.312  -0.665  -1.270  1.00  0.00 
ATOM    164  H24 MOL     2      21.146  -2.369  -2.596  1.00  0.00 
ATOM    165  H24 MOL     2      18.056  -1.833  -6.085  1.00  0.00 
ATOM    166  H24 MOL     2      17.124   1.947  -2.384  1.00  0.00 
ATOM    167  H24 MOL     2      17.306   0.640  -3.579  1.00  0.00 
ATOM    168  H24 MOL     2      18.399   2.038  -3.619  1.00  0.00 
ATOM    169  C2  MOL     2      30.532   5.130   7.345  1.00  0.00 
ATOM    170  C4  MOL     2      34.811   4.620  10.295  1.00  0.00 
ATOM    171  C6  MOL     2      33.970   3.536  10.985  1.00  0.00 
ATOM    172  C8  MOL     2      35.626   5.447  11.294  1.00  0.00 
ATOM    173  C10 MOL     2      36.076   6.769  10.676  1.00  0.00 
ATOM    174  C12 MOL     2      36.804   4.663  11.871  1.00  0.00 
ATOM    175  C15 MOL     2      30.548   5.074   5.816  1.00  0.00 
ATOM    176  C16 MOL     2      33.297   1.167  11.064  1.00  0.00 
ATOM    177  C18 MOL     2      32.463   0.766   9.840  1.00  0.00 
ATOM    178  C20 MOL     2      34.049  -0.024  11.688  1.00  0.00 
ATOM    179  C22 MOL     2      33.083  -1.128  12.132  1.00  0.00 
ATOM    180  C24 MOL     2      34.881   0.445  12.884  1.00  0.00 
ATOM    181  C27 MOL     2      30.682   1.468   8.410  1.00  0.00 
ATOM    182  C28 MOL     2      31.384   6.316   7.843  1.00  0.00 
ATOM    183  C30 MOL     2      30.208   2.772   7.767  1.00  0.00 
ATOM    184  C32 MOL     2      29.522   0.672   8.985  1.00  0.00 
ATOM    185  C34 MOL     2      30.921   7.622   7.194  1.00  0.00 
ATOM    186  C36 MOL     2      31.318   6.429   9.365  1.00  0.00 
ATOM    187  C38 MOL     2      29.191   5.542   3.892  1.00  0.00 
ATOM    188  C40 MOL     2      28.544   4.304   3.283  1.00  0.00 
ATOM    189  C42 MOL     2      28.440   6.865   3.638  1.00  0.00 
ATOM    190  C44 MOL     2      28.607   7.383   2.208  1.00  0.00 
ATOM    191  C46 MOL     2      26.969   6.795   4.046  1.00  0.00 
ATOM    192  C48 MOL     2      27.750   2.045   3.427  1.00  0.00 
ATOM    193  C50 MOL     2      28.754   1.498   2.410  1.00  0.00 
ATOM    194  C52 MOL     2      27.285   0.943   4.409  1.00  0.00 
ATOM    195  C55 MOL     2      26.276   1.508   5.413  1.00  0.00 
ATOM    196  C57 MOL     2      29.003   0.643   0.199  1.00  0.00 
ATOM    197  C59 MOL     2      29.994   1.674  -0.369  1.00  0.00 
ATOM    198  C61 MOL     2      28.094   0.084  -0.881  1.00  0.00 
ATOM    199  C63 MOL     2      30.741   4.028  -0.423  1.00  0.00 
ATOM    200  C65 MOL     2      31.553   4.447   0.814  1.00  0.00 
ATOM    201  C67 MOL     2      29.992   5.216  -1.056  1.00  0.00 
ATOM    202  C69 MOL     2      30.958   6.320  -1.495  1.00  0.00 
ATOM    203  C71 MOL     2      29.158   4.737  -2.246  1.00  0.00 
ATOM    204  C73 MOL     2      33.443   3.830   2.174  1.00  0.00 
ATOM    205  C75 MOL     2      33.742   2.558   2.970  1.00  0.00 
ATOM    206  C77 MOL     2      34.753   4.397   1.587  1.00  0.00 
ATOM    207  C79 MOL     2      35.406   3.409   0.619  1.00  0.00 
ATOM    208  C81 MOL     2      33.344   0.201   3.352  1.00  0.00 
ATOM    209  C83 MOL     2      33.337   0.288   4.877  1.00  0.00 
ATOM    210  C85 MOL     2      32.428  -0.946   2.875  1.00  0.00 
ATOM    211  C87 MOL     2      32.782  -2.249   3.599  1.00  0.00 
ATOM    212  C89 MOL     2      32.527  -1.121   1.359  1.00  0.00 
ATOM    213  C91 MOL     2      34.663  -0.276   6.797  1.00  0.00 
ATOM    214  C93 MOL     2      35.379   0.950   7.354  1.00  0.00 
ATOM    215  C95 MOL     2      35.390  -1.568   7.126  1.00  0.00 
ATOM    216  C97 MOL     2      36.177   3.215   7.101  1.00  0.00 
ATOM    217  C99 MOL     2      35.156   3.819   8.073  1.00  0.00 
ATOM    218  C10 MOL     2      36.572   4.214   5.995  1.00  0.00 
ATOM    219  C10 MOL     2      37.086   5.518   6.606  1.00  0.00 
ATOM    220  C10 MOL     2      37.625   3.601   5.071  1.00  0.00 
ATOM    221  N2  MOL     2      30.979   3.867   7.911  1.00  0.00 
ATOM    222  N4  MOL     2      34.192   2.246  10.648  1.00  0.00 
ATOM    223  N6  MOL     2      28.310   3.228   4.068  1.00  0.00 
ATOM    224  N8  MOL     2      29.820   2.968  -0.022  1.00  0.00 
ATOM    225  N10 MOL     2      32.979   1.473   2.753  1.00  0.00 
ATOM    226  N12 MOL     2      35.611   1.995   6.537  1.00  0.00 
ATOM    227  O2  MOL     2      31.516   4.812   5.134  1.00  0.00 
ATOM    228  O4  MOL     2      33.119   3.912  11.799  1.00  0.00 
ATOM    229  O6  MOL     2      35.707   4.085   9.279  1.00  0.00 
ATOM    230  O9  MOL     2      32.525  -0.301   9.254  1.00  0.00 
ATOM    231  O10 MOL     2      29.143   2.792   7.126  1.00  0.00 
ATOM    232  O12 MOL     2      31.633   1.774   9.472  1.00  0.00 
ATOM    233  O14 MOL     2      28.276   4.293   2.067  1.00  0.00 
ATOM    234  O16 MOL     2      29.320   5.404   5.329  1.00  0.00 
ATOM    235  O18 MOL     2      29.947   1.363   2.611  1.00  0.00 
ATOM    236  O20 MOL     2      30.882   1.258  -1.122  1.00  0.00 
ATOM    237  O22 MOL     2      28.142   1.175   1.247  1.00  0.00 
ATOM    238  O24 MOL     2      31.375   5.457   1.467  1.00  0.00 
ATOM    239  O26 MOL     2      34.703   2.546   3.760  1.00  0.00 
ATOM    240  O28 MOL     2      32.508   3.522   1.100  1.00  0.00 
ATOM    241  O30 MOL     2      32.414   0.677   5.560  1.00  0.00 
ATOM    242  O32 MOL     2      35.698   0.961   8.558  1.00  0.00 
ATOM    243  O34 MOL     2      34.515  -0.196   5.361  1.00  0.00 
ATOM    244  O36 MOL     2      33.989   4.021   7.793  1.00  0.00 
ATOM    245  C10 MOL     2      34.555   5.756   0.916  1.00  0.00 
ATOM    246  C10 MOL     2      28.419   0.198   5.118  1.00  0.00 
ATOM    247  H24 MOL     2      29.486   5.280   7.655  1.00  0.00 
ATOM    248  H24 MOL     2      34.078   5.270   9.794  1.00  0.00 
ATOM    249  H24 MOL     2      34.912   5.665  12.104  1.00  0.00 
ATOM    250  H25 MOL     2      36.764   6.602   9.833  1.00  0.00 
ATOM    251  H25 MOL     2      36.608   7.374  11.420  1.00  0.00 
ATOM    252  H25 MOL     2      35.221   7.357  10.312  1.00  0.00 
ATOM    253  H25 MOL     2      37.544   4.444  11.090  1.00  0.00 
ATOM    254  H25 MOL     2      36.480   3.710  12.308  1.00  0.00 
ATOM    255  H25 MOL     2      37.311   5.240  12.655  1.00  0.00 
ATOM    256  H25 MOL     2      32.603   1.597  11.805  1.00  0.00 
ATOM    257  H25 MOL     2      34.727  -0.429  10.918  1.00  0.00 
ATOM    258  H25 MOL     2      33.636  -1.929  12.642  1.00  0.00 
ATOM    259  H25 MOL     2      32.555  -1.576  11.284  1.00  0.00 
ATOM    260  H26 MOL     2      32.335  -0.730  12.832  1.00  0.00 
ATOM    261  H26 MOL     2      35.600   1.228  12.611  1.00  0.00 
ATOM    262  H26 MOL     2      35.448  -0.401  13.299  1.00  0.00 
ATOM    263  H26 MOL     2      34.231   0.838  13.679  1.00  0.00 
ATOM    264  H26 MOL     2      31.204   0.895   7.626  1.00  0.00 
ATOM    265  H26 MOL     2      32.424   6.115   7.536  1.00  0.00 
ATOM    266  H26 MOL     2      29.874  -0.314   9.311  1.00  0.00 
ATOM    267  H26 MOL     2      28.749   0.543   8.221  1.00  0.00 
ATOM    268  H26 MOL     2      29.084   1.201   9.840  1.00  0.00 
ATOM    269  H26 MOL     2      29.864   7.820   7.427  1.00  0.00 
ATOM    270  H27 MOL     2      31.022   7.604   6.100  1.00  0.00 
ATOM    271  H27 MOL     2      31.509   8.466   7.576  1.00  0.00 
ATOM    272  H27 MOL     2      31.656   5.520   9.879  1.00  0.00 
ATOM    273  H27 MOL     2      30.287   6.628   9.695  1.00  0.00 
ATOM    274  H27 MOL     2      31.940   7.267   9.707  1.00  0.00 
ATOM    275  H27 MOL     2      30.198   5.595   3.452  1.00  0.00 
ATOM    276  H27 MOL     2      28.944   7.578   4.310  1.00  0.00 
ATOM    277  H27 MOL     2      28.152   8.382   2.124  1.00  0.00 
ATOM    278  H27 MOL     2      28.119   6.716   1.489  1.00  0.00 
ATOM    279  H27 MOL     2      29.666   7.453   1.925  1.00  0.00 
ATOM    280  H28 MOL     2      26.849   6.433   5.076  1.00  0.00 
ATOM    281  H28 MOL     2      26.402   6.129   3.379  1.00  0.00 
ATOM    282  H28 MOL     2      26.514   7.793   3.988  1.00  0.00 
ATOM    283  H28 MOL     2      26.872   2.371   2.849  1.00  0.00 
ATOM    284  H28 MOL     2      26.746   0.225   3.767  1.00  0.00 
ATOM    285  H28 MOL     2      25.825   0.686   5.985  1.00  0.00 
ATOM    286  H28 MOL     2      25.468   2.054   4.904  1.00  0.00 
ATOM    287  H28 MOL     2      26.756   2.189   6.129  1.00  0.00 
ATOM    288  H28 MOL     2      29.626  -0.151   0.636  1.00  0.00 
ATOM    289  H28 MOL     2      27.488  -0.741  -0.486  1.00  0.00 
ATOM    290  H29 MOL     2      28.712  -0.295  -1.705  1.00  0.00 
ATOM    291  H29 MOL     2      27.414   0.851  -1.269  1.00  0.00 
ATOM    292  H29 MOL     2      31.440   3.589  -1.151  1.00  0.00 
ATOM    293  H29 MOL     2      29.316   5.623  -0.286  1.00  0.00 
ATOM    294  H29 MOL     2      30.408   7.124  -2.004  1.00  0.00 
ATOM    295  H29 MOL     2      31.709   5.925  -2.193  1.00  0.00 
ATOM    296  H29 MOL     2      31.483   6.768  -0.643  1.00  0.00 
ATOM    297  H29 MOL     2      28.413   3.986  -1.956  1.00  0.00 
ATOM    298  H29 MOL     2      29.798   4.299  -3.027  1.00  0.00 
ATOM    299  H29 MOL     2      28.620   5.587  -2.689  1.00  0.00 
ATOM    300  H30 MOL     2      32.972   4.556   2.854  1.00  0.00 
ATOM    301  H30 MOL     2      35.409   4.522   2.463  1.00  0.00 
ATOM    302  H30 MOL     2      34.763   3.247  -0.257  1.00  0.00 
ATOM    303  H30 MOL     2      35.599   2.437   1.090  1.00  0.00 
ATOM    304  H30 MOL     2      36.365   3.807   0.264  1.00  0.00 
ATOM    305  H30 MOL     2      34.380  -0.029   3.053  1.00  0.00 
ATOM    306  H30 MOL     2      31.397  -0.664   3.140  1.00  0.00 
ATOM    307  H30 MOL     2      32.180  -3.080   3.211  1.00  0.00 
ATOM    308  H30 MOL     2      32.606  -2.182   4.681  1.00  0.00 
ATOM    309  H30 MOL     2      33.841  -2.509   3.454  1.00  0.00 
ATOM    310  H31 MOL     2      32.229  -0.223   0.802  1.00  0.00 
ATOM    311  H31 MOL     2      31.881  -1.946   1.030  1.00  0.00 
ATOM    312  H31 MOL     2      33.556  -1.373   1.060  1.00  0.00 
ATOM    313  H31 MOL     2      33.664  -0.272   7.258  1.00  0.00 
ATOM    314  H31 MOL     2      36.358  -1.618   6.610  1.00  0.00 
ATOM    315  H31 MOL     2      34.780  -2.427   6.820  1.00  0.00 
ATOM    316  H31 MOL     2      35.562  -1.622   8.206  1.00  0.00 
ATOM    317  H31 MOL     2      37.070   2.946   7.687  1.00  0.00 
ATOM    318  H31 MOL     2      35.662   4.423   5.408  1.00  0.00 
ATOM    319  H31 MOL     2      37.365   6.224   5.812  1.00  0.00 
ATOM    320  H32 MOL     2      37.979   5.342   7.225  1.00  0.00 
ATOM    321  H32 MOL     2      36.333   6.009   7.238  1.00  0.00 
ATOM    322  H32 MOL     2      37.925   4.325   4.302  1.00  0.00 
ATOM    323  H32 MOL     2      37.258   2.703   4.559  1.00  0.00 
ATOM    324  H32 MOL     2      38.528   3.327   5.639  1.00  0.00 
ATOM    325  H32 MOL     2      31.937   3.785   8.252  1.00  0.00 
ATOM    326  H32 MOL     2      34.904   2.005   9.948  1.00  0.00 
ATOM    327  H32 MOL     2      28.592   3.215   5.052  1.00  0.00 
ATOM    328  H32 MOL     2      29.083   3.236   0.639  1.00  0.00 
ATOM    329  H32 MOL     2      32.108   1.554   2.230  1.00  0.00 
ATOM    330  H33 MOL     2      35.249   2.018   5.576  1.00  0.00 
ATOM    331  H33 MOL     2      33.932   5.666   0.014  1.00  0.00 
ATOM    332  H33 MOL     2      35.529   6.157   0.600  1.00  0.00 
ATOM    333  H33 MOL     2      34.078   6.483   1.584  1.00  0.00 
ATOM    334  H33 MOL     2      29.105  -0.286   4.412  1.00  0.00 
ATOM    335  H33 MOL     2      27.992  -0.581   5.764  1.00  0.00 
ATOM    336  H33 MOL     2      29.007   0.873   5.752  1.00  0.00 
CONECT    1    7   14   55   79
CONECT    2    3    4   62   80
CONECT    3    2   56   61
CONECT    4    2    5    6   81
CONECT    5    4   82   83   84
CONECT    6    4   85   86   87
CONECT    7    1   63   67
CONECT    8    9   10   56   88
CONECT    9    8   64   65
CONECT   10    8   11   12   89
CONECT   11   10   90   91   92
CONECT   12   10   93   94   95
CONECT   13   16
CONECT   14    1   18   19   96
CONECT   15   16   17   65   97
CONECT   16   13   15   55
CONECT   17   15   98   99  100
CONECT   18   14  101  102  103
CONECT   19   14  104  105  106
CONECT   20   21   22   67  107
CONECT   21   20   57   66
CONECT   22   20   23   24  108
CONECT   23   22  109  110  111
CONECT   24   22  112  113  114
CONECT   25   26   27   57  115
CONECT   26   25   68   70
CONECT   27   25   28   29  116
CONECT   28   27  117  118  119
CONECT   29   27  120  121  122
CONECT   30   31   32   70  123
CONECT   31   30   58   69
CONECT   32   30  124  125  126
CONECT   33   34   35   58  127
CONECT   34   33   71   73
CONECT   35   33   36   37  128
CONECT   36   35  129  130  131
CONECT   37   35  132  133  134
CONECT   38   39   40   73  135
CONECT   39   38   59   72
CONECT   40   38   41   78  136
CONECT   41   40  137  138  139
CONECT   42   43   44   59  140
CONECT   43   42   74   76
CONECT   44   42   45   46  141
CONECT   45   44  142  143  144
CONECT   46   44  145  146  147
CONECT   47   48   49   76  148
CONECT   48   47   60   75
CONECT   49   47  149  150  151
CONECT   50   51   52   60  152
CONECT   51   50   62   77
CONECT   52   50   53   54  153
CONECT   53   52  154  155  156
CONECT   54   52  157  158  159
CONECT   55    1   16  160
CONECT   56    3    8  161
CONECT   57   21   25  162
CONECT   58   31   33  163
CONECT   59   39   42  164
CONECT   60   48   50  165
CONECT   61    3
CONECT   62    2   51
CONECT   63    7
CONECT   64    9
CONECT   65    9   15
CONECT   66   21
CONECT   67    7   20
CONECT   68   26
CONECT   69   31
CONECT   70   26   30
CONECT   71   34
CONECT   72   39
CONECT   73   34   38
CONECT   74   43
CONECT   75   48
CONECT   76   43   47
CONECT   77   51
CONECT   78   40  166  167  168
CONECT   79    1
CONECT   80    2
CONECT   81    4
CONECT   82    5
CONECT   83    5
CONECT   84    5
CONECT   85    6
CONECT   86    6
CONECT   87    6
CONECT   88    8
CONECT   89   10
CONECT   90   11
CONECT   91   11
CONECT   92   11
CONECT   93   12
CONECT   94   12
CONECT   95   12
CONECT   96   14
CONECT   97   15
CONECT   98   17
CONECT   99   17
CONECT  100   17
CONECT  101   18
CONECT  102   18
CONECT  103   18
CONECT  104   19
CONECT  105   19
CONECT  106   19
CONECT  107   20
CONECT  108   22
CONECT  109   23
CONECT  110   23
CONECT  111   23
CONECT  112   24
CONECT  113   24
CONECT  114   24
CONECT  115   25
CONECT  116   27
CONECT  117   28
CONECT  118   28
CONECT  119   28
CONECT  120   29
CONECT  121   29
CONECT  122   29
CONECT  123   30
CONECT  124   32
CONECT  125   32
CONECT  126   32
CONECT  127   33
CONECT  128   35
CONECT  129   36
CONECT  130   36
CONECT  131   36
CONECT  132   37
CONECT  133   37
CONECT  134   37
CONECT  135   38
CONECT  136   40
CONECT  137   41
CONECT  138   41
CONECT  139   41
CONECT  140   42
CONECT  141   44
CONECT  142   45
CONECT  143   45
CONECT  144   45
CONECT  145   46
CONECT  146   46
CONECT  147   46
CONECT  148   47
CONECT  149   49
CONECT  150   49
CONECT  151   49
CONECT  152   50
CONECT  153   52
CONECT  154   53
CONECT  155   53
CONECT  156   53
CONECT  157   54
CONECT  158   54
CONECT  159   54
CONECT  160   55
CONECT  161   56
CONECT  162   57
CONECT  163   58
CONECT  164   59
CONECT  165   60
CONECT  166   78
CONECT  167   78
CONECT  168   78
CONECT  169  175  182  221  247
CONECT  170  171  172  229  248
CONECT  171  170  222  228
CONECT  172  170  173  174  249
CONECT  173  172  250  251  252
CONECT  174  172  253  254  255
CONECT  175  169  227  234
CONECT  176  177  178  222  256
CONECT  177  176  230  232
CONECT  178  176  179  180  257
CONECT  179  178  258  259  260
CONECT  180  178  261  262  263
CONECT  181  183  184  232  264
CONECT  182  169  185  186  265
CONECT  183  181  221  231
CONECT  184  181  266  267  268
CONECT  185  182  269  270  271
CONECT  186  182  272  273  274
CONECT  187  188  189  234  275
CONECT  188  187  223  233
CONECT  189  187  190  191  276
CONECT  190  189  277  278  279
CONECT  191  189  280  281  282
CONECT  192  193  194  223  283
CONECT  193  192  235  237
CONECT  194  192  195  246  284
CONECT  195  194  285  286  287
CONECT  196  197  198  237  288
CONECT  197  196  224  236
CONECT  198  196  289  290  291
CONECT  199  200  201  224  292
CONECT  200  199  238  240
CONECT  201  199  202  203  293
CONECT  202  201  294  295  296
CONECT  203  201  297  298  299
CONECT  204  205  206  240  300
CONECT  205  204  225  239
CONECT  206  204  207  245  301
CONECT  207  206  302  303  304
CONECT  208  209  210  225  305
CONECT  209  208  241  243
CONECT  210  208  211  212  306
CONECT  211  210  307  308  309
CONECT  212  210  310  311  312
CONECT  213  214  215  243  313
CONECT  214  213  226  242
CONECT  215  213  314  315  316
CONECT  216  217  218  226  317
CONECT  217  216  229  244
CONECT  218  216  219  220  318
CONECT  219  218  319  320  321
CONECT  220  218  322  323  324
CONECT  221  169  183  325
CONECT  222  171  176  326
CONECT  223  188  192  327
CONECT  224  197  199  328
CONECT  225  205  208  329
CONECT  226  214  216  330
CONECT  227  175
CONECT  228  171
CONECT  229  170  217
CONECT  230  177
CONECT  231  183
CONECT  232  177  181
CONECT  233  188
CONECT  234  175  187
CONECT  235  193
CONECT  236  197
CONECT  237  193  196
CONECT  238  200
CONECT  239  205
CONECT  240  200  204
CONECT  241  209
CONECT  242  214
CONECT  243  209  213
CONECT  244  217
CONECT  245  206  331  332  333
CONECT  246  194  334  335  336
CONECT  247  169
CONECT  248  170
CONECT  249  172
CONECT  250  173
CONECT  251  173
CONECT  252  173
CONECT  253  174
CONECT  254  174
CONECT  255  174
CONECT  256  176
CONECT  257  178
CONECT  258  179
CONECT  259  179
CONECT  260  179
CONECT  261  180
CONECT  262  180
CONECT  263  180
CONECT  264  181
CONECT  265  182
CONECT  266  184
CONECT  267  184
CONECT  268  184
CONECT  269  185
CONECT  270  185
CONECT  271  185
CONECT  272  186
CONECT  273  186
CONECT  274  186
CONECT  275  187
CONECT  276  189
CONECT  277  190
CONECT  278  190
CONECT  279  190
CONECT  280  191
CONECT  281  191
CONECT  282  191
CONECT  283  192
CONECT  284  194
CONECT  285  195
CONECT  286  195
CONECT  287  195
CONECT  288  196
CONECT  289  198
CONECT  290  198
CONECT  291  198
CONECT  292  199
CONECT  293  201
CONECT  294  202
CONECT  295  202
CONECT  296  202
CONECT  297  203
CONECT  298  203
CONECT  299  203
CONECT  300  204
CONECT  301  206
CONECT  302  207
CONECT  303  207
CONECT  304  207
CONECT  305  208
CONECT  306  210
CONECT  307  211
CONECT  308  211
CONECT  309  211
CONECT  310  212
CONECT  311  212
CONECT  312  212
CONECT  313  213
CONECT  314  215
CONECT  315  215
CONECT  316  215
CONECT  317  216
CONECT  318  218
CONECT  319  219
CONECT  320  219
CONECT  321  219
CONECT  322  220
CONECT  323  220
CONECT  324  220
CONECT  325  221
CONECT  326  222
CONECT  327  223
CONECT  328  224
CONECT  329  225
CONECT  330  226
CONECT  331  245
CONECT  332  245
CONECT  333  245
CONECT  334  246
CONECT  335  246
CONECT  336  246
MASTER        0    0    0    0    0    0    0    0  336    0  336    0
END
